# Supplementary material for: ParB proteins can bypass DNA-bound roadblocks via dimer-dimer recruitment
Source: Sci Adv. 2022 Jun 29;8(26):eabn3299. doi: 10.1126/sciadv.abn3299 (PMC9242446; doi:10.1126/sciadv.abn3299)
Supplement: Supplementary file 2 — Movies S1 to S4 [file sciadv.abn3299_movies_s1_to_s4.zip]

Archive with 4 entries (4 files):
- sciadv.abn3299_movie_s1.mp4
- sciadv.abn3299_movie_s2.mp4
- sciadv.abn3299_movie_s3.mp4
- sciadv.abn3299_movie_s4.mp4
